# Supplementary material for: Propolis alleviates the negative effects of heat stress on egg production, egg quality, physiological and immunological aspects of laying Japanese quail
Source: PLoS One. 2019 Apr 9;14(4):e0214839. doi: 10.1371/journal.pone.0214839 (PMC6456181; doi:10.1371/journal.pone.0214839)
Supplement: S1 File — (XLSX) [file pone.0214839.s001.xlsx]

## Sheet: Blood
treatment	treat	HS	PR	ALT10	AST10	CA10	P10	TG10	CH10	TP10	ALB10	GLB10	AGratio	MDA	TNF	CORT	WBC	HLratio	SI
Control	0	c	n	6.88	14.99	6.81	6.47	166.67	219.29	5.47	2.76	2.71	1.02	1.93	10.1	5.2	94	0.42	3.06
Control	0	c	n	14.39	12.88	12.8	4.26	197.22	256.85	4.63	2.9	1.73	1.68	1.59	11.15	4.87	74.75	0.39	4.21
Control	0	c	n	14.02	10.78	12.39	7.4	159.72	294.42	4.51	2.62	1.89	1.38	2.1	8.1	4.32	85.75	0.33	5.13
Control	0	c	n	11.77	12.88	10.67	6.04	174.54	256.85	4.87	2.76	2.11	1.31	1.87	9.78	4.8	87	0.38	4.13
Control	0	c	n	11.77	12.88	10.67	6.04	174.54	256.85	4.87	2.76	2.11	1.31	1.85	9.68	4.66	82	0.37	4.49
PR	3	c	pr	9.32	10.78	14.67	9.43	173.61	162.44	5.35	2.61	2.74	0.95	1.89	8.56	3.59	122.75	0.32	5.9
PR	3	c	pr	8.76	12.82	14.81	6.98	183.33	169.54	5.06	2.79	2.28	1.22	1.25	9.82	2.99	106.75	0.39	7.81
PR	3	c	pr	9.04	11.8	12.18	5.59	178.47	132.99	5.21	4.03	1.17	3.44	1.34	10.09	4.67	108.25	0.25	8.14
PR	3	c	pr	9.04	11.8	13.89	7.34	178.47	154.99	5.21	3.14	2.06	1.52	1.49	9.49	3.75	140	0.32	7.28
PR	3	c	pr	9.04	11.8	13.89	7.34	178.47	154.99	5.21	3.14	2.06	1.52	1.36	9.8	3.8	138	0.32	7.74
HS	1	hs	n	13.08	17.41	8.33	6.32	201.39	223.35	3.48	2.01	1.47	1.37	3.99	20.02	8.6	66.25	0.92	1.37
HS	1	hs	n	18.71	12.82	9.94	4.45	222.22	183.76	4.18	2.12	2.06	1.03	4.26	18.93	15.4	79	0.81	1.45
HS	1	hs	n	15.9	23.02	7.39	3.74	243.06	203.55	3.83	2.23	1.6	1.4	5.21	17.55	12.31	63.5	0.72	0.92
HS	1	hs	n	15.9	17.75	8.55	4.84	222.22	203.55	3.83	2.12	1.71	1.24	4.49	18.83	12.1	52	0.82	1.25
HS	1	hs	n	15.9	17.75	8.55	4.84	222.22	203.55	3.83	2.12	1.71	1.24	4.65	18.44	13.27	65	0.78	1.21
HSPR	2	hs	pr	9.33	13.84	10.8	3.63	213.89	116.75	4.82	2.31	2.51	0.92	2.59	17.57	7.2	107	0.56	3.1
HSPR	2	hs	pr	9.42	14.86	8.7	5.96	204.17	228.43	4.08	2.56	1.52	1.68	3.87	15.98	6.9	106.5	0.61	2.59
HSPR	2	hs	pr	9.51	19.96	10.07	8.9	188.89	172.59	4.45	2.81	1.64	1.71	2.44	16.95	7.66	114.75	0.7	3.01
HSPR	2	hs	pr	9.42	16.22	9.86	6.16	202.31	172.59	4.45	2.56	1.89	1.35	2.97	16.83	7.25	118	0.62	2.9
HSPR	2	hs	pr	9.42	16.22	9.86	6.16	202.31	172.59	4.45	2.56	1.89	1.35	3.09	16.59	7.27	122	0.64	2.83

## Sheet: Body Temp
treatment	treat	HS	PR	BT
Control	0	c	n	40.74
Control	0	c	n	40.66
Control	0	c	n	40.94
Control	0	c	n	40.64
Control	0	c	n	41.02
Control	0	c	n	40.68
Control	0	c	n	41.14
Control	0	c	n	40.76
Control	0	c	n	41.04
Control	0	c	n	40.74
PR	3	c	pr	40.32
PR	3	c	pr	40.5
PR	3	c	pr	40.8
PR	3	c	pr	40.32
PR	3	c	pr	40.44
PR	3	c	pr	40.62
PR	3	c	pr	40.6
PR	3	c	pr	40.9
PR	3	c	pr	40.42
PR	3	c	pr	40.56
HS	1	hs	n	41.2
HS	1	hs	n	41.1
HS	1	hs	n	40.98
HS	1	hs	n	40.98
HS	1	hs	n	41.1
HS	1	hs	n	41.1
HS	1	hs	n	41.3
HS	1	hs	n	41.2
HS	1	hs	n	41.08
HS	1	hs	n	41.08
HSPR	2	hs	pr	40.78
HSPR	2	hs	pr	40.76
HSPR	2	hs	pr	40.68
HSPR	2	hs	pr	40.8
HSPR	2	hs	pr	40.82
HSPR	2	hs	pr	40.78
HSPR	2	hs	pr	40.88
HSPR	2	hs	pr	40.86
HSPR	2	hs	pr	40.78
HSPR	2	hs	pr	40.9

## Sheet: EN&EW
treatment	42 d	43 d	44 d	45 d	46 d	47 d	48 d	49 d	50 d	51 d	52 d	53 d	54 d	55 d	56 d	57 d	58 d	59 d	60 d	61 d	62 d	63 d	64 d	65 d	66 d	67 d	68 d	69 d
C	11	9	15	10	15	9	18	12	12	13	12	16	10	10	13	17	12	14	12	11	13	18	12	13	13	13	11	9
C	11	11	10	11	16	8	10	9	10	14	15	12	10	13	12	13	12	13	12	12	13	13	13	12	13	12	14	13
C	10	9	11	10	11	9	10	11	12	13	13	12	11	110	12	11	13	13	13	13	12	12	12	14	14	13	13	12
C	10	10	12	8	11	9	12	11	10	9	11	12	17	13	12	15	13	13	13	12	13	13	12	13	12	14	13	14
C	10	9	10	8	11	12	12	11	12	10	11	13	13	11	15	11	15	13	14	12	13	14	11	12	13	12	13	14
C	10	11	10	8	8	8	10	11	11	11	11	11	12	11	12	12	13	13	13	11	13	13	11	13	13	12	13	12
C	11	9	13	10	13	15	11	12	10	12	12	10	13	12	12	14	13	13	11	14	14	13	10	13	13	13	11	10
C	11	10	15	10	12	13	10	11	11	11	12	14	12	10	13	13	13	13	12	13	12	13	14	12	13	13	12	13
C	10	9	10	10	11	10	11	12	10	12	15	14	10	11	13	13	12	13	13	12	13	12	12	12	13	13	12	12
C	10	10	11	10	13	10	12	11	12	13	13	12	10	13	10	11	12	13	12	11	12	13	12	13	13	13	13	12
C	10		12	10	11	10	11	14	11	11	13	12	11	12	12	12	13	13	13	10	11	13	12	12	13	13	12	12
C	10		10	8	13	12	12	16	12	13	13	13	17	11	13	11	13	14	12	12	12	14	12	14	13	13	13	12
C	10			10	15	9	18	11	10	14	12	13	13	12	12	12	15	13	12	12	13	13	12	13	13	13	11	12
C	10			11	16	8	10	12	12	13	13	12		11	13	13		13	13	11	12	14	12	13	13	12	14	12
C	11			10	11	9	10	12	10	9	12	13		12	12	13		13	13	13	13	13	13	12	13	13	13	9
C				8	11	9	12	12	12	10	12	16		11	13	12		13	14	12	13	18	12	14	13	14	13	13
C				8	11	12	12	12	11	11	12	12		12	12	13		13	13	11	13	13	12	13	14	12	13	12
C				8	8	8	10	12	10	12	15	12		10	12	13		13	11	12	13	12	11	12	12	12	13	14
C				10	13	15	11	12			13	12		13	12	17				13	12	13	11	13	13	13	11	14
C				10	12	13	10	9			11	13		11	15	13				12	13	14	10	13	13	13	12	12
C								11			11	11		13	12	11				12	13	13	14	12	13			10
C								11			11	10		11	12	15				11	13	13	12	12	13			13
C								11			12	14		11	13	11				14	14	13			13			12
C								11			12	14		12	13	12				13	12	12
C								12			15	12		10	10	14				12	13	13
C								11			13			11		13				11	12
C								12			13			13		13				10	11
C								11						12		11
C								14								12
C								16								11
COUNT	15	10	12	20	20	20	20	30	18	18	27	25	13	28	25	30	13	18	18	27	27	25	22	22	23	20	20	23
AVER	10.3333	9.7	11.5833	9.4	12.1	10.4	11.6	11.7667	11	11.7222	12.5185	12.6	12.2308	15.0714	12.4	12.7333	13	13.1111	12.5556	11.9259	12.6296	13.4	11.9091	12.7273	13	12.8	12.5	12.087
EN	589
	0.420714
E W A	12.1002
E MASS	5.09072
E P %	42.0714
P	22	11	13	18	18	12	15	12	11	21	13	12	14	12	13	18	11	12	13	19	12	14	13	9	12	12	13	13
P	10	10	10	19	16	10	12	12	15	12	11	11	13	12	13	17	11	13	13	14	13	14	14	13	13	13	14	14
P	10	11	9	14	11	8	16	17	10	10	10	13	20	13	13	13	12	14	12	13	13	13	12	13	16	17	12	13
P	9	13	18	15	12	15	9	11	11	12	13	16	13	13	13	13	13	12	13	13	11	13	11	13	12	14	13	12
P	15	10	16	14	12	12	17	13	15	11	20	11	11	11	12	13	12	12	13	13	14	13	12	13	12	13	13	13
P	13	10	11	11	11	15	12	11	14	13	11	13	10	9	11	12	10	11	13	13	13	13	13	13	14	13	13	10
P	22	10	14	13	12	12	17	9	15	11	10	13	11	11	11	13	11	13	13	13	12	13	12	13	13	12	12	13
P	10	15	10	7	12	11	12	12	12	11	12	13	13	11	12	12	12	10	12	10	13	13	12	13	13	13	12	13
P	10	16	9	11	17	11	16	12	13	10	10	13	12	12	10	12	12	12	12	14	13	11	13	13	12	12	13	12
P	9	11	10	10	14	9	13	11	14	13	11	12	16	12	12	13	11	12	13	14	13	12	13	12	12	12	13	13
P	15	11	15	11	10	11	11	12	13	11	13	11	12	12	11	13	11	12	21	13	12	13	12	12	13	13	13	12
P		12	15	8	12	10	13	11	12	12	12	13	14	12	13	12	12	11	13	13	14	11	13	13	13	13	13	13
P		13	15	9	12	12	15	12	15	12	13	16	13	12	12	11	13	13	14	13	13	13	13	11	13	11	13	12
P		11	13	13	13	11	13	11	12	13	12	11	13	13	13	13	12	12	13	14	13	13	13	14	13	12	14	12
P		10	10	12	14	12	15	13	15	12	13	13	14	13	13	12	10	12	14	13	13	13	13	11	13	13	13	13
P		11	9	13	13	12	14	12	11	13	11		13	11	13	13		12	13	14	13	13	13	12	12	13	13	13
P		13	18	12	14	12	12	10	15	12	10		13	9	13	12		13	14	14	13	13	14	13	13	13	14	13
P		10	16	13	18	12	15	11	10	12	13		14	11	13	14		12	13	14	13	13	12	12	16	12	12	13
P		10	11	12	16	10	12	11	11	21	20		14		13	13		13	13	19	13	14	11	13	12	14	13	13
P		10	14	11	11	8	16	11	15	12	11		13		12	12		14	12	14	13	14	12	12	12	13	13	13
P		15	10	18	12	15	9	13	14	10	10		20		11	14		12	13	13	12	13	13	13	14	13	13	13
P		16	9	19	12	12	17	11	15	12	12		13		11	13		12	13	13	13	13	12	13	13	12	12	14
P				14	11	15	12	13	12	11	10		11		12	14		11	13	13	13	13	12	13	13	14	12	13
P				15	12	12	17	11	13	13			10		10	18		13	13	13	11	13	13	9	12	12	13	12
P				14	12	11	12	13	14	11			11		12	17		10	12	10	14	13	13	13	12	13	13	13
P				11	17	11	16	11		11			13			13		12	12	14	13	13		13		17		10
P				13	14	9	13	13		10			12			13		12	13	14	12	11		13		14		13
P				7	10	11	11	13		13			16			13		12	21	13	13	12		13		13		13
P				11				12		11			12			12				13	13	13		13		13		12
P				10				12		12			14			13					13			13		12		13
P				11				17								12					12			13		13		12
P				8				11								12					14			13		12		13
P				9				13								13					13			12		12		12
P								11								13								12		13
P								9								12								13		13
P								12								11								11		11
P								12								13								14		12
P								11								12								11		13
P								12
P								11
P								12
P								11
P								13
P								12
P								10
P								11
P								11
COUNT	11	22	22	33	28	28	28	47	25	30	23	15	30	18	25	38	15	28	28	29	33	29	25	38	25	38	25	33
AVER	13.1818	11.7727	12.5	12.303	13.1429	11.4643	13.6429	11.8085	13.08	12.2667	12.2174	12.7333	13.2667	11.6111	12.08	13.1316	11.5333	12.1071	13.4643	13.5517	12.8182	12.8621	12.56	12.4474	12.92	12.8947	12.88	12.6061
EN	769
	0.549286
E W A	12.6017
E MASS	6.92194
E P%	54.9286
HS	9	10	10	10	11	8	14	8	11	9	12	13	12	10	11	12	13	12	14	14	13	12	13	12	13	12	10	13
HS	9	10	10	10	11	8	10	11	11	9	10	14	12	11	12	13	9	13	14	13	12	13	12	13	13	13	14	10
HS					11		12	11	12	13	11	12	12	12	12	12	11	11	13	12	10	12	11	13	13	12	13	12
HS					11		14	10	9	12	12	11	11	13	12	12	11	13	12	12	13	13	13	11	11	12	12	14
HS					11		10	8	10	11	11	13	13	13	10	13	11	11	13	12	11	13	12	9	13	14	13	13
HS								11	10	10	13	12	12	13	11	11	13	14	13	13	12	13	12	9	9	13	13	12
HS								11	12	9	12	13	12	12	13	13	14	12	12	12	13	13	13	13	12	14	11	10
HS									11	9	11	13	11	17	11	12	13	13	11	13	13	13	13	9	13	11	12	14
HS									11	13	10	14	11	12	13	11	11	11	12	10	9	11	12	12	10	13	12	12
HS									12	12	11	12	12	13	13	12	12	11	13	12	11	9	11	11	13	14	13	13
HS									9		12	11	12	12	11	13	11	12	12	13	12	10	13	11	12	11	12	13
HS									10		11	13	11	13	12	12	12	12	13	12	12	12	12	12	11	10	12	12
HS											12		11	10	11	13	12	12	14	13	12	11		11	13	12	10	12
HS											12		12	11	12	12	13	12	14	14	13	13		11	11	12	14	12
HS											10		12	12	12	12	9	12	13	13	12	12		12	13	13	13	12
HS											11		12	13	11	12	11	13	12	12	10	12		13	12	12	12	13
HS											12		12	13	12	12	11	11	13	12	13	12		13	13	12	13	10
HS											11		12	13	12	13	11	13	13	12	11	13		11	13	13	13	12
HS											13		11	12	12	12	13	11	12	13	12	12		9	13	12	11	14
HS											12		13	17	10	12	14	14	11	12	13	13		9	11	13	12	13
HS											11		12		11	13	13	12		13	13	13		13	13	12		12
HS											10		12		13	11	11	13		10	9	13		9	9	12		10
HS													11		11	13		11				13		12	12	14		14
HS													11		13	12		11				13			13	13		12
HS													12		13	11						11			10	14		13
HS																12						9			13	11
HS																13						10			12	13
HS																										14
HS																										11
HS																										10
COUNT	2	2	2	2	5	2	5	7	12	10	22	12	25	20	25	27	22	24	20	22	22	27	12	23	27	30	20	25
AVER	9	10	10	10	11	8	12	10	10.6667	10.7	11.3636	12.5833	11.76	12.6	11.76	12.1852	11.7727	12.0833	12.7	12.3636	11.7727	12	12.25	11.2174	12	12.4	12.25	12.28
EN	454
	0.324286
E W A	11.3825
E MASS	3.69117
E P%	32.4286
HS P	11	7	10	9	10	11	7	16	12	11	18	9	11	10	12	11	13	15	11	14	13	14	13	12	12	13	13	11
HS P	10	9	9	9	9	9	7	11	10	11	11	12	7	11	11	13	14	14	14	14	15	13	11	12	11	13	12	12
HS P	8	13	8	10	11	10	14	10	10	10	10	13	11	9	13	11	12	12	14	14	17	14	14	14	13	13	14	13
HS P	10	10	9	9	10	8	12	7	12	12	10	12	13	12	12	13	10	14	14	13	12	11	10	14	12	13	15	13
HS P	9	7	10	9	16	9	10	7	12	12	8	11	10	12	11	11	13	15	15	14	14	13	13	12	13	13	15	15
HS P	10	9	9	9	11	10	10	10	11	10	11	12	11	13	12	14	13	14	15	13	13	14	13	14	13	13	15	11
HS P	11	13	8	10	11	9	10	8	12	10	10	11	11	11	13	13	14	14	12	11	15	13	13	15	12	12	14	15
HS P	10				11	9	10	10	11	11	8	11	16	12	12	11	13	12	12	11	12	13	13	14	14	14	13	12
HS P	8				10	11	7	11	11	11	10	10	11	11	12	13	13	14	13	13	15	11	13	14	13	12	15	13
HS P	10				9	9	7	10	12	10	10	9	12	11	11	12	13	14	14	13	14	13	13	15	11	14	14	14
HS P					11	10	14	9	11	10	10	11	11	12	13	13	13	14	14	13	14	11	13	15	14	12	13	13
HS P					10	8	12	9	11	11	9	11	11	11	12	12	13	14	14	13	14	12	13	15	12	14	15	14
HS P					16	9	10	10	11	11	10	10	12	12	11	13	14	14	11	14	14	13	13	14	13	12	14	13
HS P								9	12	12	11	12	11	11	13	12	12	13	14	14	14	13	13	14	12	14	14	13
HS P								11	11	10	10	11	7	10	11	11	10	15	14	14	13	13	13	14	13	13	14	13
HS P								9	12	12	11	11	11	11	13	13	13	14	14	13	15	13	11	13	13	13	13	13
HS P								11	11	10	10	11	13	9	12	11	13	12	15	14	17	14	14	15	13	13	12	13
HS P								10	12	11	11	9	10	12	12	13	14	14	15	13	12	13	10	14	12	13	14	13
HS P								10	10	11	18	12	11	12	12	11		15	12	11	14	14	13	12	11	13	15	11
HS P								10	10	10	11	13	11	13	11	14		14	12	11	13	11	13	12	13	13	15	12
HS P								16	12	12	10	12	16	11	13	13		14			15	13	13	14	12	13	15	13
HS P								11	12	12	10	11		12	12	11		12			12	14	13	14	13	12	14	13
HS P								10	11	10	8	12		11	11	13		14			15	13	13	12	13	14	13	15
HS P								7	12	10	11	11			12							13		14	12	12	15	11
HS P								7	11	11	10	11			13							11		15	14	14	14	15
HS P								10	11	11	8	10			12							13		14	13			12
HS P								8	12	10	10	9			12							11		14	11			13
HS P								10	11	10	10	11			11									15	14			14
HS P								11			10				13									15				13
HS P								10			9				12									15				14
HS P								9
HS P								9
HS P								10
COUNT	10	7	7	7	13	13	13	33	28	28	30	28	21	23	30	23	18	23	20	20	23	27	23	30	28	25	25	30
AVER	9.7	9.71429	9	9.28571	11.1538	9.38462	10	9.87879	11.2857	10.7857	10.4333	11	11.2857	11.2609	12	12.2609	12.7778	13.7826	13.45	13	14	12.7407	12.6522	13.8667	12.5714	13	14	13
EN	606
	0.432857
E W A	11.6882
E MASS	5.05934
E P%	43.2857

## Sheet: BW
treatment	W1 (28 d)	W2 (42 d)	W3 (56 d)	W4 (70 d)
C	0.182	0.232	0.284	0.316
C	0.2	0.208	0.3	0.324
C	0.234	0.27	0.296	0.3
C	0.188	0.206	0.3	0.336
C	0.196	0.232	0.244	0.326
C	0.196	0.246	0.296	0.348
C	0.184	0.228	0.268	0.308
C	0.206	0.264	0.272	0.296
C	0.208	0.258	0.296	0.29
C	0.176	0.262	0.308	0.306
C	0.176	0.22	0.272	0.282
C	0.172	0.222	0.296	0.344
C	0.212	0.228	0.262	0.336
C	0.178	0.238	0.27	0.288
C	0.206	0.284	0.26	0.286
C	0.178	0.278	0.268	0.322
C	0.194	0.244	0.272	0.288
C	0.174	0.234	0.302	0.308
C	0.172	0.248	0.284	0.338
C	0.168	0.232	0.278	0.346
C	0.2	0.234	0.298	0.31
C	0.2	0.262	0.284	0.332
C	0.2	0.228	0.266	0.324
C	0.206	0.256	0.286	0.316
C	0.184	0.222	0.288	0.316
C	0.2	0.258	0.284	0.316
C	0.192	0.266	0.296	0.348
C	0.196	0.238	0.272	0.282
C	0.188	0.246	0.268	0.322
C	0.194	0.258	0.298	0.31
C	0.192	0.262	0.3	0.324
C	0.196	0.238	0.268	0.308
C	0.19	0.258	0.296	0.344
C	0.202	0.228	0.272	0.288
C	0.186	0.224	0.284	0.332
C	0.196	0.248	0.296	0.3
C	0.204	0.228	0.272	0.296
C	0.188	0.238	0.262	0.336
C	0.196	0.246	0.302	0.308
C	0.194	0.242	0.266	0.324
C	0.202	0.234	0.3	0.336
C	0.182	0.25	0.296	0.29
C	0.188	0.244	0.27	0.288
C	0.196	0.222	0.284	0.338
C	0.192	0.256	0.286	0.316
C	0.208	0.246	0.244	0.326
C	0.196	0.24	0.308	0.306
C	0.184	0.256	0.26	0.286
C	0.198	0.243	0.278	0.346
C	0.198	0.243	0.288	0.316
ave	0.19296	0.24296	0.282	0.31544
P	0.192	0.28	0.296	0.328
P	0.176	0.264	0.316	0.302
P	0.19	0.222	0.278	0.322
P	0.18	0.274	0.304	0.312
P	0.212	0.238	0.308	0.344
P	0.178	0.232	0.332	0.348
P	0.216	0.262	0.282	0.348
P	0.186	0.262	0.298	0.336
P	0.18	0.252	0.292	0.312
P	0.188	0.288	0.298	0.346
P	0.188	0.246	0.28	0.308
P	0.202	0.222	0.31	0.332
P	0.206	0.228	0.294	0.33
P	0.178	0.256	0.316	0.318
P	0.188	0.29	0.316	0.338
P	0.214	0.292	0.32	0.332
P	0.2	0.282	0.284	0.336
P	0.188	0.28	0.322	0.304
P	0.18	0.294	0.282	0.324
P	0.196	0.242	0.28	0.3
P	0.2	0.27	0.278	0.324
P	0.19	0.252	0.312	0.32
P	0.178	0.23	0.276	0.36
P	0.184	0.22	0.298	0.332
P	0.212	0.258	0.296	0.354
P	0.19	0.288	0.296	0.328
P	0.202	0.278	0.332	0.348
P	0.214	0.246	0.28	0.308
P	0.2	0.259	0.32	0.332
P	0.204	0.259	0.278	0.324
P	0.194	0.258	0.316	0.302
P	0.198	0.276	0.282	0.348
P	0.204	0.248	0.31	0.332
P	0.21	0.292	0.284	0.336
P	0.198	0.264	0.312	0.32
P	0.204	0.242	0.278	0.322
P	0.18	0.248	0.298	0.336
P	0.198	0.24	0.294	0.33
P	0.192	0.258	0.322	0.304
P	0.19	0.288	0.276	0.36
P	0.19	0.262	0.304	0.312
P	0.186	0.242	0.292	0.312
P	0.202	0.26	0.316	0.318
P	0.198	0.248	0.282	0.324
P	0.198	0.262	0.298	0.332
P	0.2	0.288	0.308	0.344
P	0.188	0.262	0.298	0.346
P	0.194	0.264	0.316	0.338
P	0.194	0.27	0.28	0.3
P	0.198	0.29	0.296	0.354
ave	0.19456	0.26056	0.29872	0.3284
H	0.19	0.221	0.254	0.286
H	0.186	0.233	0.287	0.266
H	0.208	0.199	0.274	0.312
H	0.238	0.249	0.266	0.276
H	0.192	0.201	0.268	0.304
H	0.174	0.239	0.274	0.298
H	0.182	0.233	0.222	0.306
H	0.17	0.251	0.232	0.26
H	0.192	0.187	0.242	0.302
H	0.168	0.247	0.24	0.268
H	0.188	0.197	0.232	0.274
H	0.186	0.221	0.262	0.296
H	0.194	0.203	0.268	0.288
H	0.178	0.197	0.256	0.27
H	0.18	0.195	0.256	0.298
H	0.186	0.223	0.266	0.262
H	0.216	0.261	0.24	0.276
H	0.204	0.209	0.24	0.284
H	0.184	0.203	0.278	0.3
H	0.186	0.223	0.27	0.282
H	0.22	0.197	0.24	0.31
H	0.21	0.197	0.256	0.286
H	0.195	0.213	0.256	0.296
H	0.196	0.203	0.23	0.268
H	0.154	0.195	0.238	0.278
H	0.17	0.193	0.254	0.286
H	0.18	0.191	0.274	0.298
H	0.198	0.227	0.232	0.274
H	0.184	0.215	0.266	0.262
H	0.194	0.215	0.24	0.31
H	0.19	0.216	0.287	0.266
H	0.194	0.198	0.222	0.306
H	0.202	0.21	0.262	0.296
H	0.208	0.198	0.24	0.276
H	0.195	0.194	0.256	0.286
H	0.202	0.222	0.274	0.312
H	0.18	0.22	0.232	0.26
H	0.196	0.232	0.268	0.288
H	0.188	0.232	0.24	0.284
H	0.188	0.228	0.256	0.296
H	0.19	0.208	0.266	0.276
H	0.184	0.222	0.242	0.302
H	0.2	0.208	0.256	0.27
H	0.194	0.202	0.278	0.3
H	0.192	0.226	0.23	0.268
H	0.2	0.218	0.268	0.304
H	0.186	0.222	0.24	0.268
H	0.192	0.218	0.256	0.298
H	0.192	0.222	0.27	0.282
H	0.196	0.218	0.238	0.278
ave	0.19144	0.21504	0.25388	0.28584
HP	0.182	0.226	0.266	0.298
HP	0.212	0.216	0.29	0.322
HP	0.212	0.234	0.278	0.308
HP	0.188	0.264	0.288	0.266
HP	0.172	0.202	0.256	0.314
HP	0.19	0.236	0.268	0.316
HP	0.194	0.234	0.242	0.274
HP	0.196	0.26	0.254	0.29
HP	0.19	0.222	0.244	0.3
HP	0.18	0.22	0.276	0.282
HP	0.202	0.25	0.264	0.28
HP	0.174	0.246	0.268	0.302
HP	0.192	0.218	0.286	0.288
HP	0.206	0.222	0.266	0.296
HP	0.196	0.202	0.268	0.286
HP	0.188	0.214	0.288	0.292
HP	0.214	0.212	0.29	0.294
HP	0.178	0.264	0.246	0.31
HP	0.182	0.234	0.29	0.308
HP	0.182	0.228	0.284	0.3
HP	0.194	0.262	0.242	0.304
HP	0.176	0.218	0.242	0.298
HP	0.196	0.202	0.268	0.33
HP	0.188	0.272	0.242	0.29
HP	0.18	0.2	0.248	0.308
HP	0.19	0.206	0.266	0.298
HP	0.198	0.225	0.268	0.316
HP	0.19	0.229	0.264	0.28
HP	0.158	0.229	0.288	0.292
HP	0.186	0.229	0.242	0.304
HP	0.192	0.229	0.29	0.322
HP	0.19	0.258	0.242	0.274
HP	0.202	0.222	0.268	0.302
HP	0.208	0.228	0.29	0.294
HP	0.196	0.242	0.242	0.298
HP	0.202	0.218	0.278	0.308
HP	0.182	0.242	0.254	0.29
HP	0.198	0.244	0.286	0.288
HP	0.19	0.218	0.246	0.31
HP	0.188	0.254	0.268	0.33
HP	0.19	0.251	0.288	0.266
HP	0.184	0.248	0.244	0.3
HP	0.2	0.226	0.266	0.296
HP	0.196	0.22	0.29	0.308
HP	0.194	0.22	0.242	0.29
HP	0.2	0.216	0.256	0.314
HP	0.188	0.232	0.276	0.282
HP	0.194	0.218	0.268	0.286
HP	0.192	0.238	0.284	0.3
HP	0.196	0.256	0.248	0.308
ave	0.19136	0.23112	0.26616	0.29824

## Sheet: FI
treatment	6 W	7 W	8 W	9 W
C	18	18.4	18.1	18.2
C	17.8	18.2	18.1	18
C	17.4	17.9	17.5	17.6
C	17.5	17.8	17.8	17.7
C	17.4	17.8	17.4	17.6
average	17.81		E MASS	5.09		f.consumption	3.49902
P	19.4	19.7	20.3	19.8
P	19.3	20.3	20.9	20.4
P	20	19.6	20.2	19.7
P	20.1	20.4	21	20.5
P	19.7	20	20.6	20.1
average	20.1		E MASS	6.92		f.consumption	2.90462
HS	14.7	14.9	15	14.7
HS	14.5	14.3	14.4	14.1
HS	14.7	14.4	14.3	14.6
HS	14	14.1	14.1	14.2
HS	14.2	14.3	13.9	14.4
average	14.39		E MASS	3.69		f.consumption	3.89973
HS P	16.6	16.5	16.9	16.7
HS P	15.8	15.5	15.9	15.7
HS P	16.6	16.2	16.6	16.4
HS P	15.6	15.6	16	15.8
HS P	16.2	16	16.4	16.2
average	16.16		E MASS	5.06		f.consumption	3.19368

## Sheet: EQ
treatment	egg weight	egg length	egg widte	shape index %	shell weight	shell %	shell thickness	yolk weight	yolk %	yolk high	yolk qatar	yolk index %	albiumen weight	albiumen high	albuimen %
C	14	3.3	2.7	81.8182	1	7.14286	0.26	5.7	40.7143	9.4	2.7	34.8148	7.3	3.5	52.1429
C	13	3.4	2.7	79.4118	1.11	8.53846	0.27	4.2	32.3077	10	2.7	37.037	7.69	4.9	59.1538
C	13	3.3	2.6	78.7879	1.11	8.53846	0.25	5.8	44.6154	9	2.9	31.0345	6.09	4.4	46.8462
C	14	3.5	2.7	77.1429	1.17	8.35714	0.29	4.2	30	10	2.5	40	8.63	3.4	61.6429
C	13	3.3	2.7	81.8182	1.14	8.76923	0.28	4.7	36.1538	9.7	2.5	38.8	7.16	4.2	55.0769
C	13	3.5	2.6	74.2857	1.09	8.38462	0.27	4.4	33.8462	11.2	2.6	43.0769	7.51	3.2	57.7692
C	13	3.5	2.6	74.2857	0.98	7.53846	0.28	4.8	36.9231	10.2	2.5	40.8	7.22	4.9	55.5385
C	14	3.4	2.8	82.3529	1	7.14286	0.25	4.8	34.2857	10.7	2.5	42.8	8.2	4.4	58.5714
C	13	3.4	2.6	76.4706	1.14	8.76923	0.27	4.2	32.3077	10	2.8	35.7143	7.66	4.4	58.9231
C	12	3.3	2.6	78.7879	1.09	9.08333	0.26	4.2	35	11.6	2.6	44.6154	6.71	3.3	55.9167
C	13	3.2	2.7	84.375	1.04	8	0.25	4.5	34.6154	9.7	2.5	38.8	7.46	3.5	57.3846
C	12	3.3	2.6	78.7879	1.09	9.08333	0.29	4.7	39.1667	9.6	2.6	36.9231	6.21	3.6	51.75
C	13	3.2	2.7	84.375	1.16	8.92308	0.26	4.7	36.1538	11	2.5	44	7.14	4.5	54.9231
C	14	3.5	2.7	77.1429	1.08	7.71429	0.28	3.7	26.4286	9.8	2.5	39.2	9.22	3.4	65.8571
C	13	3.6	2.7	75	1.09	8.38462	0.29	3.4	26.1538	9.4	2.7	34.8148	8.51	4.4	65.4615
average	13.1333	3.38	2.66667	78.9895	1.086	8.29133	0.27	4.53333	34.5781	10.0867	2.60667	38.8287	7.514	4	57.1305
P	14	3.5	2.8	80	1.02	7.28571	0.25	5	35.7143	11.7	2.8	41.7857	7.98	3.7	57
P	13	3.4	2.8	82.3529	1.37	10.5385	0.29	4	30.7692	11.5	2.5	46	7.63	3.9	58.6923
P	13	3.4	2.7	79.4118	1.22	9.38462	0.33	4	30.7692	10	2.6	38.4615	7.78	3.8	59.8462
P	13	3.3	2.7	81.8182	1.18	9.07692	0.28	4	30.7692	10.7	2.6	41.1538	7.82	3.7	60.1538
P	13	3.4	2.8	82.3529	1.33	10.2308	0.28	5	38.4615	10.5	2.4	43.75	6.67	3.9	51.3077
P	13	3.2	2.7	84.375	1.15	8.84615	0.28	4	30.7692	9.8	2.7	36.2963	7.85	3.6	60.3846
P	13	3.3	2.6	78.7879	1.27	9.76923	0.29	6	46.1538	11.5	2.5	46	5.73	4.3	44.0769
P	18	4	2.8	70	1.18	6.55556	0.28	5	27.7778	13	2.5	52	11.82	4.4	65.6667
P	13	3.2	2.7	84.375	1.02	7.84615	0.25	5	38.4615	11.5	2.6	44.2308	6.98	4.6	53.6923
P	13	3.3	2.7	81.8182	1.17	9	0.29	4	30.7692	10	2.6	38.4615	7.83	4.9	60.2308
P	13	3.4	2.6	76.4706	1.06	8.15385	0.32	5	38.4615	11	2.6	42.3077	6.94	4.3	53.3846
P	14	3.3	2.7	81.8182	1.24	8.85714	0.26	5	35.7143	10.5	2.3	45.6522	7.76	4.3	55.4286
P	13	3.4	2.7	79.4118	1.08	8.30769	0.29	5	38.4615	9.5	2.5	38	6.92	4.8	53.2308
P	13	3.3	2.7	81.8182	1.18	9.07692	0.31	5	38.4615	9.5	2.5	38	6.82	4.2	52.4615
P	13	3.6	2.5	69.4444	1.22	9.38462	0.29	4	30.7692	10.5	2.5	42	7.78	3.9	59.8462
average	13.4667	3.4	2.7	79.617	1.17933	8.82092	0.286	4.66667	34.8189	10.7467	2.54667	42.2733	7.62067	4.15333	56.3602
HS	11	3.3	2.5	75.7576	1.2	10.9091	0.23	5.1	46.3636	9.2	2.7	34.0741	4.7	2.4	42.7273
HS	14	3.4	2.7	79.4118	0.87	6.21429	0.25	4.2	30	11.1	2.5	44.4	8.93	4.4	63.7857
HS	13	3.4	2.6	76.4706	0.78	6	0.29	5.1	39.2308	9	2.5	36	7.12	4.6	54.7692
HS	14	3.5	2.7	77.1429	0.97	6.92857	0.23	4	28.5714	9	2.5	36	9.03	4.4	64.5
HS	11	3.3	2.5	75.7576	1.17	10.6364	0.27	4.4	40	9.8	2.6	37.6923	5.43	3.6	49.3636
HS	12	3.3	2.6	78.7879	1.14	9.5	0.23	4	33.3333	9	2.5	36	6.86	3.3	57.1667
HS	11	3.2	2.5	78.125	1.14	10.3636	0.25	4.4	40	10.1	2.5	40.4	5.46	3.5	49.6364
HS	10	3.2	2.4	75	0.84	8.4	0.28	4.4	44	10.9	2.6	41.9231	4.76	3.5	47.6
HS	10	3.2	2.4	75	1.04	10.4	0.27	3.7	37	8	2.6	30.7692	5.26	3.7	52.6
HS	13	3.4	2.7	79.4118	1.04	8	0.27	4	30.7692	8.5	2.5	34	7.96	4.9	61.2308
HS	12	3.4	2.5	73.5294	0.92	7.66667	0.26	4	33.3333	10	3.3	30.303	7.08	4.5	59
HS	13	3.3	2.6	78.7879	0.92	7.07692	0.26	4.7	36.1538	11.5	2.6	44.2308	7.38	3.5	56.7692
HS	13	3.3	2.6	78.7879	1.04	8	0.24	4.7	36.1538	8	2.6	30.7692	7.26	3.5	55.8462
HS	12	3.2	2.6	81.25	1.2	10	0.24	3.4	28.3333	11	2.6	42.3077	7.4	3.3	61.6667
HS	11	3	2.5	83.3333	0.94	8.54545	0.23	3.4	30.9091	10	2.4	41.6667	6.66	4.2	60.5455
average	12	3.29333	2.56	77.7702	1.014	8.57607	0.253333	4.23333	35.6101	9.67333	2.6	37.3691	6.75267	3.82	55.8138
HS P	14	3.3	2.7	81.8182	1.08	7.71429	0.27	5	35.7143	8.9	2.6	34.2308	7.92	3	56.5714
HS P	12	3.3	2.7	81.8182	1.12	9.33333	0.26	4	33.3333	11	2.7	40.7407	6.88	4.2	57.3333
HS P	14	3.5	2.7	77.1429	1.3	9.28571	0.27	5	35.7143	9.6	2.5	38.4	7.7	4	55
HS P	14	3.5	2.7	77.1429	1.05	7.5	0.25	4	28.5714	11	2.7	40.7407	8.95	4.5	63.9286
HS P	13	3.3	2.6	78.7879	1.02	7.84615	0.28	4	30.7692	9.8	2.3	42.6087	7.98	4.4	61.3846
HS P	14	3.4	2.8	82.3529	1.28	9.14286	0.27	4	28.5714	9.2	2.6	35.3846	8.72	4.2	62.2857
HS P	13	3.3	2.6	78.7879	1.16	8.92308	0.26	4	30.7692	9.7	2.3	42.1739	7.84	4.5	60.3077
HS P	15	3.6	2.7	75	1.06	7.06667	0.3	5	33.3333	8.4	2.3	36.5217	8.94	5	59.6
HS P	14	3.4	2.7	79.4118	1.1	7.85714	0.3	5	35.7143	8.6	2.6	33.0769	7.9	4.2	56.4286
HS P	13	3.3	2.6	78.7879	1.25	9.61538	0.27	5	38.4615	11	2.6	42.3077	6.75	3.7	51.9231
HS P	13	3.3	2.7	81.8182	1.11	8.53846	0.27	5	38.4615	10.5	2.4	43.75	6.89	4.7	53
HS P	13	3.4	2.6	76.4706	1.15	8.84615	0.27	5	38.4615	9.9	2.6	38.0769	6.85	3.7	52.6923
HS P	12	3.4	2.7	79.4118	1.18	9.83333	0.28	5	41.6667	9.9	2.6	38.0769	5.82	4.2	48.5
HS P	13	3.5	2.6	74.2857	1.29	9.92308	0.28	5	38.4615	9.2	2.6	35.3846	6.71	4.5	51.6154
HS P	12	3.2	2.6	81.25	1.02	8.5	0.28	4	33.3333	10	2.5	40	6.98	4	58.1667
average	13.2667	3.38	2.66667	78.9524	1.14467	8.66171	0.274	4.6	34.7558	9.78	2.52667	38.765	7.522	4.18667	56.5825
